# Supplementary material for: Loss of TRPV4 Function Suppresses Inflammatory Fibrosis Induced by Alkali-Burning Mouse Corneas
Source: PLoS One. 2016 Dec 28;11(12):e0167200. doi: 10.1371/journal.pone.0167200 (PMC5193391; doi:10.1371/journal.pone.0167200)
Supplement: S1 File — (XLS) [file pone.0167200.s002.xls]

## Sheet: Sheet1
MPO WT5	WT10	WT20	KO5	KO10	KO20	WT10	KO10
10	4.08	0.56	0.06	0.67	0.55	4.08	0.67
2.19	0.92	0.11	0.31	0.07		0.92	0.07
2.2	0.26	1.58	0.38			0.26
1.56	0.68		0.68			0.68
	0.98					0.98
3.9875	1.384	0.75	0.3575	0.37	0.55
4.0195	1.53345	0.753193	0.255131	0.424264	0
						独立した２群の母平均の差の検定と推定
MPO WT5	KO5
10	0.06
2.19	0.31						データ数	平均値	不偏分散	標準偏差	標準誤差
2.2	0.38					WT10	5	1.384	2.35148	1.53345	0.685781
1.56	0.68					KO10	2	0.37	0.18	0.424264	0.3
						検定と推定の結果
独立した２群の母平均の差の検定と推定
						スチューデントのｔ検定(等分散を仮定したとき)
	データ数	平均値	不偏分散	標準偏差	標準誤差
MPO WT5	4	3.9875	16.1564	4.0195	2.00975		平均値の差	自由度	ｔ値	Ｐ値(両側確率)	ｔ(0.975)
KO5	4	0.3575	0.0650917	0.255131	0.127565	WT10,KO10	1.014	5	0.8753	0.42146	2.57058
						母平均の差の区間推定(等分散を仮定したとき)
検定と推定の結果
						信頼度		0.95
						下限値		-1.96392
スチューデントのｔ検定(等分散を仮定したとき)						上限値		3.99192
	平均値の差	自由度	ｔ値	Ｐ値(両側確率)	ｔ(0.975)
MPO WT5,KO5	3.63	6	1.80257	0.121519	2.44691
						ウェルチのｔ検定(等分散を仮定しないとき)
母平均の差の区間推定(等分散を仮定したとき)							平均値の差	自由度	ｔ値	Ｐ値(両側確率)	ｔ(0.975)
						WT10,KO10	1.014	4.95203	1.35466	0.233521	2.57058
信頼度		0.95
下限値		-1.29757
上限値		8.55757				母平均の差の区間推定(等分散を仮定しないとき)
						信頼度		0.95
						下限値		-0.910156
ウェルチのｔ検定(等分散を仮定しないとき)						上限値		2.93816
	平均値の差	自由度	ｔ値	Ｐ値(両側確率)	ｔ(0.975)
MPO WT5,KO5	3.63	3.02417	1.80257	0.169244	3.18245
母平均の差の区間推定(等分散を仮定しないとき)
信頼度		0.95
下限値		-2.77879
上限値		10.0388
独立した２群の母平均の差の検定と推定
	データ数	平均値	不偏分散	標準偏差	標準誤差
MPO WT5	4	3.9875	16.1564	4.0195	2.00975
KO5	4	0.3575	0.0650917	0.255131	0.127565
検定と推定の結果
スチューデントのｔ検定(等分散を仮定したとき)
	平均値の差	自由度	ｔ値	Ｐ値(両側確率)	ｔ(0.975)
MPO WT5,KO5	3.63	6	1.80257	0.121519	2.44691
母平均の差の区間推定(等分散を仮定したとき)
信頼度		0.95
下限値		-1.29757
上限値		8.55757
ウェルチのｔ検定(等分散を仮定しないとき)
	平均値の差	自由度	ｔ値	Ｐ値(両側確率)	ｔ(0.975)
MPO WT5,KO5	3.63	3.02417	1.80257	0.169244	3.18245
母平均の差の区間推定(等分散を仮定しないとき)
信頼度		0.95
下限値		-2.77879
上限値		10.0388
マン・ホイットニの順位
	データ数	順位和	平均順位
KO5	4	10	2.5
MPO WT5	4	26	6.5
検定の結果
Ｕ値			0
Ｕ'値			16
Ｚ値			-2.3094
Ｐ値(両側確率)			0.0209213
同順位補正Ｚ値			-2.3094
同順位補正Ｐ値(両側確率)			0.0209213
同順位の数			0
Ｚ(0.975)			1.95996
Ｕ値の有意点			下側	上側
片側(P<0.05) 両側(P<0.1)			1	15
片側(p<0.025) 両側(P<0.05)			0	16
片側(P<0.005) 両側(P<0.01)
