# Supplementary material for: Loss of TRPV4 Function Suppresses Inflammatory Fibrosis Induced by Alkali-Burning Mouse Corneas
Source: PLoS One. 2016 Dec 28;11(12):e0167200. doi: 10.1371/journal.pone.0167200 (PMC5193391; doi:10.1371/journal.pone.0167200)
Supplement: S2 File — (XLS) [file pone.0167200.s003.xls]

## Sheet: Sheet1
F4/80 WT5	WT10	WT20	KO5	KO10	KO20	独立した２群の母平均の差の検定と推定						WT20	KO20					マン・ホイットニの順位						WT20	KO20
10	2.83	4.95	0.61	0.52	1.05							4.95	1.05											4.95	1.05
3.76	0.23	2.91	0.47	0.33	0.59							2.91	0.59											2.91	0.59
3.14	0.41	1.37	1.38	0.22	0.07		データ数	平均値	不偏分散	標準偏差	標準誤差	1.37	0.07						データ数	順位和	平均順位			1.37	0.07
0.56	0.104	2.32	0.03	1.11	0.53	F4/80 WT5	5	3.548	15.3619	3.91943	1.75282	0.5	0.53					KO20	4	13	3.25			2.32	0.53
0.28	0.21		1.54	0.43		KO5	5	0.806	0.40543	0.636734	0.284756	2.32						WT20	5	32	6.4
3.548	0.7568	2.8875	0.806	0.522	0.56
3.91943	1.16416	1.5143	0.636734	0.347232	0.400832	検定と推定の結果												検定の結果
												独立した２群の母平均の差の検定と推定
F4/80 WT5	KO5					スチューデントのｔ検定(等分散を仮定したとき)												Ｕ値			3			独立した２群の母平均の差の検定と推定
10	0.61																	Ｕ'値			17
3.76	0.47						平均値の差	自由度	ｔ値	Ｐ値(両側確率)	ｔ(0.975)		データ数	平均値	不偏分散	標準偏差	標準誤差	Ｚ値			-1.71464
3.14	1.38					F4/80 WT5,KO5	2.742	8	1.54409	0.161144	2.306	WT20	5	2.41	2.85985	1.69111	0.756287	Ｐ値(両側確率)			0.0864107				データ数	平均値	不偏分散	標準偏差	標準誤差
0.56	0.03											KO20	4	0.56	0.160667	0.400832	0.200416	同順位補正Ｚ値			-1.71464			WT20	4	2.8875	2.29309	1.5143	0.757148
0.28	1.54																	同順位補正Ｐ値(両側確率)			0.0864107			KO20	4	0.56	0.160667	0.400832	0.200416
						母平均の差の区間推定(等分散を仮定したとき)												同順位の数			0
																		Ｚ(0.975)			1.95996
						信頼度		0.95				検定と推定の結果
						下限値		-1.353																検定と推定の結果
						上限値		6.837										Ｕ値の有意点			下側	上側
												スチューデントのｔ検定(等分散を仮定したとき)
	データ数	平均値	不偏分散	標準偏差	標準誤差													片側(P<0.05) 両側(P<0.1)			2	18		スチューデントのｔ検定(等分散を仮定したとき)
F4/80 WT5	5	3.548	15.3619	3.91943	1.75282								平均値の差	自由度	ｔ値	Ｐ値(両側確率)	ｔ(0.975)	片側(p<0.025) 両側(P<0.05)			1	19
KO5	5	0.806	0.40543	0.636734	0.284756	ウェルチのｔ検定(等分散を仮定しないとき)						WT20,KO20	1.85	7	2.11325	0.07244	2.36462	片側(P<0.005) 両側(P<0.01)							平均値の差	自由度	ｔ値	Ｐ値(両側確率)	ｔ(0.975)
																								WT20,KO20	2.3275	6	2.97169	0.0249029	2.44691
							平均値の差	自由度	ｔ値	Ｐ値(両側確率)	ｔ(0.975)
対応のあるｔ検定						F4/80 WT5,KO5	2.742	4.21099	1.54409	0.197446	2.77645	母平均の差の区間推定(等分散を仮定したとき)
																								母平均の差の区間推定(等分散を仮定したとき)
												信頼度		0.95
	平均値の差	自由度	ｔ値	Ｐ値(両側確率)	ｔ(0.975)	母平均の差の区間推定(等分散を仮定しないとき)						下限値		-0.22006										信頼度		0.95
F4/80 WT5,KO5	2.742	4	1.50521	0.206723	2.77645							上限値		3.92006										下限値		0.41102
						信頼度		0.95																上限値		4.24398
						下限値		-2.18841
						上限値		7.67241
母平均の差の区間推定												ウェルチのｔ検定(等分散を仮定しないとき)
																								ウェルチのｔ検定(等分散を仮定しないとき)
信頼度		0.95											平均値の差	自由度	ｔ値	Ｐ値(両側確率)	ｔ(0.975)
下限値		-2.31576										WT20,KO20	1.85	4.5516	2.36454	0.0643869	2.57058								平均値の差	自由度	ｔ値	Ｐ値(両側確率)	ｔ(0.975)
上限値		7.79976																						WT20,KO20	2.3275	3.41834	2.97169	0.0589881	3.18245
												母平均の差の区間推定(等分散を仮定しないとき)
																								母平均の差の区間推定(等分散を仮定しないとき)
												信頼度		0.95
マン・ホイットニの順位												下限値		-0.161202										信頼度		0.95
												上限値		3.8612										下限値		-0.165068
																								上限値		4.82007
	データ数	順位和	平均順位
F4/80 WT5	5	33	6.6
KO5	5	22	4.4
検定の結果
Ｕ値			18
Ｕ'値			7
Ｚ値			1.14891
Ｐ値(両側確率)			0.250592
同順位補正Ｚ値			1.14891
同順位補正Ｐ値(両側確率)			0.250592
同順位の数			0
Ｚ(0.975)			1.95996
Ｕ値の有意点			下側	上側
片側(P<0.05) 両側(P<0.1)			4	21
片側(p<0.025) 両側(P<0.05)			2	23
片側(P<0.005) 両側(P<0.01)			1	25
