# Supplementary material for: Loss of TRPV4 Function Suppresses Inflammatory Fibrosis Induced by Alkali-Burning Mouse Corneas
Source: PLoS One. 2016 Dec 28;11(12):e0167200. doi: 10.1371/journal.pone.0167200 (PMC5193391; doi:10.1371/journal.pone.0167200)
Supplement: S3 File — (XLS) [file pone.0167200.s004.xls]

## Sheet: Sheet1
WT 5	10	20				WT 5	V4KO 5			マン・ホイットニの順位						WT10	KO10
2.283	1.05	1.101				2.283	0.663									1.05	0.443
2.921	0.46	1.678				2.921	0.52									0.46	0.349
2.365	0.689	0.521				2.365	0.9				データ数	順位和	平均順位			0.689	0.215
1	0.613	0.185				1	0.757			V4KO 5	5	20	4			0.613	0.359
0.572	0.455					0.572	1.026			WT 5	5	35	7			0.455	0.172
1.8282	0.6534	0.87125
0.994128	0.243391	0.657583
										検定の結果
V4KO 5	10	20								Ｕ値			5
0.663	0.443	2.141								Ｕ'値			20
0.52	0.349	0.936								Ｚ値			-1.5667
0.9	0.215	0.75								Ｐ値(両側確率)			0.117185
0.757	0.359	0.125								同順位補正Ｚ値			-1.5667			マン・ホイットニの順位
1.026	0.172	0.121								同順位補正Ｐ値(両側確率)			0.117185
										同順位の数			0
										Ｚ(0.975)			1.95996				データ数	順位和	平均順位
0.7732	0.3076	0.8146														KO10	5	15	3
0.197802	0.111413	0.826873														WT10	5	40	8
										Ｕ値の有意点			下側	上側
										片側(P<0.05) 両側(P<0.1)			4	21
										片側(p<0.025) 両側(P<0.05)			2	23		検定の結果
										片側(P<0.005) 両側(P<0.01)			1	25
																Ｕ値			0
																Ｕ'値			25
																Ｚ値			-2.61116
																Ｐ値(両側確率)			0.00902344
																同順位補正Ｚ値			-2.61116
																同順位補正Ｐ値(両側確率)			0.00902344
																同順位の数			0
						独立した２群の母平均の差の検定と推定										Ｚ(0.975)			1.95996
							データ数	平均値	不偏分散	標準偏差	標準誤差					Ｕ値の有意点			下側	上側
						WT 5	5	1.8282	0.988291	0.994128	0.444588
						V4KO 5	5	0.7732	0.0391257	0.197802	0.0884598					片側(P<0.05) 両側(P<0.1)			4	21
																片側(p<0.025) 両側(P<0.05)			2	23
																片側(P<0.005) 両側(P<0.01)			1	25
						検定と推定の結果
						スチューデントのｔ検定(等分散を仮定したとき)										独立した２群の母平均の差の検定と推定
							平均値の差	自由度	ｔ値	Ｐ値(両側確率)	ｔ(0.975)
						WT 5,V4KO 5	1.055	8	2.32736	0.0483603	2.306						データ数	平均値	不偏分散	標準偏差	標準誤差
																WT10	5	0.6534	0.0592393	0.243391	0.108848
																KO10	5	0.3076	0.0124128	0.111413	0.0498253
						母平均の差の区間推定(等分散を仮定したとき)
						信頼度		0.95
						下限値		0.00968225								検定と推定の結果
						上限値		2.10032
																スチューデントのｔ検定(等分散を仮定したとき)
						ウェルチのｔ検定(等分散を仮定しないとき)											平均値の差	自由度	ｔ値	Ｐ値(両側確率)	ｔ(0.975)
																WT10,KO10	0.3458	8	2.88865	0.0202409	2.306
							平均値の差	自由度	ｔ値	Ｐ値(両側確率)	ｔ(0.975)
						WT 5,V4KO 5	1.055	4.31622	2.32736	0.0804843	2.77645
																母平均の差の区間推定(等分散を仮定したとき)
						母平均の差の区間推定(等分散を仮定しないとき)										信頼度		0.95
																下限値		0.0697489
						信頼度		0.95								上限値		0.621851
						下限値		-0.20357
						上限値		2.31357
																ウェルチのｔ検定(等分散を仮定しないとき)
																	平均値の差	自由度	ｔ値	Ｐ値(両側確率)	ｔ(0.975)
																WT10,KO10	0.3458	5.60579	2.88865	0.0277423	2.44691
																母平均の差の区間推定(等分散を仮定しないとき)
																信頼度		0.95
																下限値		0.0528808
																上限値		0.638719
