# Supplementary material for: Loss of TRPV4 Function Suppresses Inflammatory Fibrosis Induced by Alkali-Burning Mouse Corneas
Source: PLoS One. 2016 Dec 28;11(12):e0167200. doi: 10.1371/journal.pone.0167200 (PMC5193391; doi:10.1371/journal.pone.0167200)
Supplement: S4 File — (XLS) [file pone.0167200.s005.xls]

## Sheet: Sheet1
MCP1 WT5	WT10	WT20	KO5	KO10	KO20	WT10	KO10
10	4.1	2.51	2.59	0.89	1.31	4.1	0.89
13.61	0.57	2.37	1.67	0.9	1.12	0.57	0.9
5.28	4.32	0.96	3.17	0.59	0.23	4.32	0.59
2.51	2.71	0.32	1.42	0.91	0.38	2.71	0.91
1.85	1.4	1.16	4.41	0.51		1.4	0.51
6.65	2.62	1.464	2.652	0.76	0.76
5.04283	1.6416	0.944738	1.20881	0.193907	0.534603
						独立した２群の母平均の差の検定と推定
MCP1 WT5	KO5
10	2.59
13.61	1.67						データ数	平均値	不偏分散	標準偏差	標準誤差
5.28	3.17					WT10	5	2.62	2.69485	1.6416	0.734146
2.51	1.42					KO10	5	0.76	0.0376	0.193907	0.0867179
1.85	4.41
						検定と推定の結果
独立した２群の母平均の差の検定と推定						スチューデントのｔ検定(等分散を仮定したとき)
							平均値の差	自由度	ｔ値	Ｐ値(両側確率)	ｔ(0.975)
	データ数	平均値	不偏分散	標準偏差	標準誤差	WT10,KO10	1.86	8	2.51606	0.0360289	2.306
MCP1 WT5	5	6.65	25.4301	5.04283	2.25522
KO5	5	2.652	1.46122	1.20881	0.540596
						母平均の差の区間推定(等分散を仮定したとき)
						信頼度		0.95
検定と推定の結果						下限値		0.155287
						上限値		3.56471
スチューデントのｔ検定(等分散を仮定したとき)
	平均値の差	自由度	ｔ値	Ｐ値(両側確率)	ｔ(0.975)	ウェルチのｔ検定(等分散を仮定しないとき)
MCP1 WT5,KO5	3.998	8	1.72394	0.123009	2.306
							平均値の差	自由度	ｔ値	Ｐ値(両側確率)	ｔ(0.975)
						WT10,KO10	1.86	4.1116	2.51606	0.0656314	2.77645
母平均の差の区間推定(等分散を仮定したとき)
信頼度		0.95				母平均の差の区間推定(等分散を仮定しないとき)
下限値		-1.34988
上限値		9.34588				信頼度		0.95
						下限値		-0.192486
						上限値		3.91249
ウェルチのｔ検定(等分散を仮定しないとき)
	平均値の差	自由度	ｔ値	Ｐ値(両側確率)	ｔ(0.975)
MCP1 WT5,KO5	3.998	4.45817	1.72394	0.159812	2.77645
母平均の差の区間推定(等分散を仮定しないとき)
信頼度		0.95
下限値		-2.44088
上限値		10.4369
マン・ホイットニの順位
	データ数	順位和	平均順位
KO5	5	21	4.2
MCP1 WT5	5	34	6.8
検定の結果
Ｕ値			6
Ｕ'値			19
Ｚ値			-1.35781
Ｐ値(両側確率)			0.174525
同順位補正Ｚ値			-1.35781
同順位補正Ｐ値(両側確率)			0.174525
同順位の数			0
Ｚ(0.975)			1.95996
Ｕ値の有意点			下側	上側
片側(P<0.05) 両側(P<0.1)			4	21
片側(p<0.025) 両側(P<0.05)			2	23
片側(P<0.005) 両側(P<0.01)			1	25
