# Supplementary material for: Loss of TRPV4 Function Suppresses Inflammatory Fibrosis Induced by Alkali-Burning Mouse Corneas
Source: PLoS One. 2016 Dec 28;11(12):e0167200. doi: 10.1371/journal.pone.0167200 (PMC5193391; doi:10.1371/journal.pone.0167200)
Supplement: S5 File — (XLS) [file pone.0167200.s006.xls]

## Sheet: Sheet1
WT5	WT10	WT20	V4 5	V4 10	V4 20
1	0.745	0.87	0.004	0.489	0.002
1.933	0.723	0.213	0.003	0.004	0.001
0.212	0.006	1.193	0.087	0.534	0.002
0.045	0.815	0.061	0.155	0.194	0.003
1.001	0.231	0.426		0.16
0.8382	0.504	0.5526	0.06225	0.2762	0.002
0.753751	0.362387	0.470075	0.0733002	0.226989	0.000816497
