# Supplementary material for: Loss of TRPV4 Function Suppresses Inflammatory Fibrosis Induced by Alkali-Burning Mouse Corneas
Source: PLoS One. 2016 Dec 28;11(12):e0167200. doi: 10.1371/journal.pone.0167200 (PMC5193391; doi:10.1371/journal.pone.0167200)
Supplement: S6 File — (XLS) [file pone.0167200.s007.xls]

## Sheet: Sheet1
WT5	WT10	WT20	V4 5	V4 10	V4 20
1	0.982	1.493	0.339	2.482	0.463
1.038	2.604	0.829	0.863	0.717	0.655
1.138	3.381	1.815	1.053	2.062	0.201
0.116	5.203	1.602	0.729	2.276	0.499
1.562	1.093	1.035		0.573
0.9708	2.6526	1.3548	0.746	1.622	0.4545
0.527618	1.75077	0.40949	0.302146	0.796836	0.188428
WT20	V4 20
1.493	0.463
0.829	0.655
1.815	0.201
1.602	0.499
1.035
マン・ホイットニの順位
	データ数	順位和	平均順位
V4 20	4	10	2.5
WT20	5	35	7
検定の結果
Ｕ値			0
Ｕ'値			20
Ｚ値			-2.44949
Ｐ値(両側確率)			0.0143059
同順位補正Ｚ値			-2.44949
同順位補正Ｐ値(両側確率)			0.0143059
同順位の数			0
Ｚ(0.975)			1.95996
Ｕ値の有意点			下側	上側
片側(P<0.05) 両側(P<0.1)			2	18
片側(p<0.025) 両側(P<0.05)			1	19
片側(P<0.005) 両側(P<0.01)
