# Supplementary material for: Loss of TRPV4 Function Suppresses Inflammatory Fibrosis Induced by Alkali-Burning Mouse Corneas
Source: PLoS One. 2016 Dec 28;11(12):e0167200. doi: 10.1371/journal.pone.0167200 (PMC5193391; doi:10.1371/journal.pone.0167200)
Supplement: S7 File — (XLS) [file pone.0167200.s008.xls]

## Sheet: Sheet1
TGF WT5	WT10	WT20	KO5	KO10	KO20
6.4	0.9	0.8	7.1	0.6	1.1
1.6	0.4	1.3	1.6	0.7	1.7
1.2	0.9	0.9	0.8	0.3	0.6
0.5	0.9	1.3	0.5	0.7	1
		0.6	1.1	0.8	0.8
2.425	0.775	0.98	2.22	0.62	1.04
2.68871	0.25	0.311448	2.75808	0.192354	0.415933
WT10	KO10
0.9	0.6
0.4	0.7
0.9	0.3
0.9	0.7
	0.8
独立した２群の母平均の差の検定と推定
	データ数	平均値	不偏分散	標準偏差	標準誤差
WT10	4	0.775	0.0625	0.25	0.125
KO10	5	0.62	0.037	0.192354	0.0860233
検定と推定の結果
スチューデントのｔ検定(等分散を仮定したとき)
	平均値の差	自由度	ｔ値	Ｐ値(両側確率)	ｔ(0.975)
WT10,KO10	0.155	7	1.05543	0.326289	2.36462
母平均の差の区間推定(等分散を仮定したとき)
信頼度		0.95
下限値		-0.192269
上限値		0.502269
ウェルチのｔ検定(等分散を仮定しないとき)
	平均値の差	自由度	ｔ値	Ｐ値(両側確率)	ｔ(0.975)
WT10,KO10	0.155	5.57641	1.02148	0.346432	2.44691
母平均の差の区間推定(等分散を仮定しないとき)
信頼度		0.95
下限値		-0.216294
上限値		0.526294
