# Supplementary material for: Loss of TRPV4 Function Suppresses Inflammatory Fibrosis Induced by Alkali-Burning Mouse Corneas
Source: PLoS One. 2016 Dec 28;11(12):e0167200. doi: 10.1371/journal.pone.0167200 (PMC5193391; doi:10.1371/journal.pone.0167200)
Supplement: S9 File — (XLS) [file pone.0167200.s010.xls]

## Sheet: Sheet1
WT	WT+TGF	V4 KO	V4 KO+TGF			マン・ホイットニの順位						WT	V4 KO
1	1.67	0.442	0.618									1	0.442
1.54	2.136	0.871	0.644									1.54	0.871
0.651	2.985	0.841	0.616				データ数	順位和	平均順位			0.651	0.841
1.761	2.343	0.292	1.396			V4 KO	5	24	4.8			1.761	0.292
0.457	1.815	0.852	1.86			V4 KO+TGF	5	31	6.2			0.457	0.852
1.0818	2.1898	0.6596	1.0268									1.0818	0.6596
0.559892	0.517053	0.272531	0.572918			検定の結果						0.559892	0.272531
						Ｕ値			9
						Ｕ'値			16
						Ｚ値			-0.731126			マン・ホイットニの順位
						Ｐ値(両側確率)			0.464702
						同順位補正Ｚ値			-0.731126
						同順位補正Ｐ値(両側確率)			0.464702				データ数	順位和	平均順位
						同順位の数			0			V4 KO	5	21	4.2
						Ｚ(0.975)			1.95996			WT	5	34	6.8
						Ｕ値の有意点			下側	上側
												検定の結果
						片側(P<0.05) 両側(P<0.1)			4	21
						片側(p<0.025) 両側(P<0.05)			2	23
						片側(P<0.005) 両側(P<0.01)			1	25		Ｕ値			6
												Ｕ'値			19
												Ｚ値			-1.35781
												Ｐ値(両側確率)			0.174525
												同順位補正Ｚ値			-1.35781
												同順位補正Ｐ値(両側確率)			0.174525
												同順位の数			0
						マン・ホイットニの順位						Ｚ(0.975)			1.95996
							データ数	順位和	平均順位			Ｕ値の有意点			下側	上側
						WT	5	16	3.2
						WT+TGF	5	39	7.8			片側(P<0.05) 両側(P<0.1)			4	21
												片側(p<0.025) 両側(P<0.05)			2	23
												片側(P<0.005) 両側(P<0.01)			1	25
						検定の結果
						Ｕ値			1
						Ｕ'値			24
						Ｚ値			-2.40227
						Ｐ値(両側確率)			0.0162936
						同順位補正Ｚ値			-2.40227
						同順位補正Ｐ値(両側確率)			0.0162936
						同順位の数			0
						Ｚ(0.975)			1.95996
						Ｕ値の有意点			下側	上側
						片側(P<0.05) 両側(P<0.1)			4	21
						片側(p<0.025) 両側(P<0.05)			2	23
						片側(P<0.005) 両側(P<0.01)			1	25
