# Supplementary material for: Loss of TRPV4 Function Suppresses Inflammatory Fibrosis Induced by Alkali-Burning Mouse Corneas
Source: PLoS One. 2016 Dec 28;11(12):e0167200. doi: 10.1371/journal.pone.0167200 (PMC5193391; doi:10.1371/journal.pone.0167200)
Supplement: S10 File — (XLSX) [file pone.0167200.s011.xlsx]

## Sheet: Sheet1
IL6 WT	V4 KO
1	0.535
2.472	0.408
2.099	0.097
0.646	0.083
0.655	0.305
1.3744	0.2856
0.854115	0.196326
IL6 WT	V4 KO
1	0.535
2.472	0.408
2.099	0.097
0.646	0.083
0.655	0.305
マン・ホイットニの順位
	データ数	順位和	平均順位
IL6 WT	5	40	8
V4 KO	5	15	3
検定の結果
Ｕ値			25
Ｕ'値			0
Ｚ値			2.61116
Ｐ値(両側確率)			0.00902344
同順位補正Ｚ値			2.61116
同順位補正Ｐ値(両側確率)			0.00902344
同順位の数			0
Ｚ(0.975)			1.95996
Ｕ値の有意点			下側	上側
片側(P<0.05) 両側(P<0.1)			4	21
片側(p<0.025) 両側(P<0.05)			2	23
片側(P<0.005) 両側(P<0.01)			1	25
