# Supplementary material for: Loss of TRPV4 Function Suppresses Inflammatory Fibrosis Induced by Alkali-Burning Mouse Corneas
Source: PLoS One. 2016 Dec 28;11(12):e0167200. doi: 10.1371/journal.pone.0167200 (PMC5193391; doi:10.1371/journal.pone.0167200)
Supplement: S11 File — (XLS) [file pone.0167200.s012.xls]

## Sheet: Sheet1
WT	WT+TGF	V4	V4+TGF			WT	V4
1	1.013	0.583	0.674			1	0.583
0.677	1.321	0.686	0.623			0.677	0.686
0.808	1.134	0.532	0.554			0.808	0.532
0.876	1.412	0.701	0.584			0.876	0.701
0.855	0.969	0.865	0.513			0.855	0.865
0.8432	1.1698	0.6734	0.5896
0.1169	0.192166	0.128255	0.0620588
マン・ホイットニの順位						マン・ホイットニの順位
	データ数	順位和	平均順位				データ数	順位和	平均順位
WT	5	16	3.2			V4	5	20	4
WT+TGF	5	39	7.8			WT	5	35	7
検定の結果						検定の結果
Ｕ値			1			Ｕ値			5
Ｕ'値			24			Ｕ'値			20
Ｚ値			-2.40227			Ｚ値			-1.5667
Ｐ値(両側確率)			0.0162936			Ｐ値(両側確率)			0.117185
同順位補正Ｚ値			-2.40227			同順位補正Ｚ値			-1.5667
同順位補正Ｐ値(両側確率)			0.0162936			同順位補正Ｐ値(両側確率)			0.117185
同順位の数			0			同順位の数			0
Ｚ(0.975)			1.95996			Ｚ(0.975)			1.95996
Ｕ値の有意点			下側	上側		Ｕ値の有意点			下側	上側
片側(P<0.05) 両側(P<0.1)			4	21		片側(P<0.05) 両側(P<0.1)			4	21
片側(p<0.025) 両側(P<0.05)			2	23		片側(p<0.025) 両側(P<0.05)			2	23
片側(P<0.005) 両側(P<0.01)			1	25		片側(P<0.005) 両側(P<0.01)			1	25
