# Supplementary material for: Loss of TRPV4 Function Suppresses Inflammatory Fibrosis Induced by Alkali-Burning Mouse Corneas
Source: PLoS One. 2016 Dec 28;11(12):e0167200. doi: 10.1371/journal.pone.0167200 (PMC5193391; doi:10.1371/journal.pone.0167200)
Supplement: S12 File — (XLS) [file pone.0167200.s013.xls]

## Sheet: Sheet1
WT	WT+TGF	V4 KO	V4 KO+TGF			WT+TGF	V4 KO+TGF
1	3.287	0.056	1.263			3.287	1.263
1.231	2.931	0.139	1.558			2.931	1.558
1.112	3.047	0.135	1.738			3.047	1.738
1.357	4.003	0.3	1.995			4.003	1.995
1.424	3.584	0.113	1.576			3.584	1.576
1.2248	3.3704	0.1486	1.626
0.173533	0.433135	0.0908862	0.268141
						マン・ホイットニの順位
							データ数	順位和	平均順位
マン・ホイットニの順位						A1 KO+TGF	5	15	3
						WT+TGF	5	40	8
	データ数	順位和	平均順位
WT	5	15	3
WT+TGF	5	40	8			検定の結果
						Ｕ値			0
検定の結果						Ｕ'値			25
						Ｚ値			-2.61116
						Ｐ値(両側確率)			0.00902344
Ｕ値			0			同順位補正Ｚ値			-2.61116
Ｕ'値			25			同順位補正Ｐ値(両側確率)			0.00902344
Ｚ値			-2.61116			同順位の数			0
Ｐ値(両側確率)			0.00902344			Ｚ(0.975)			1.95996
同順位補正Ｚ値			-2.61116
同順位補正Ｐ値(両側確率)			0.00902344
同順位の数			0			Ｕ値の有意点			下側	上側
Ｚ(0.975)			1.95996
						片側(P<0.05) 両側(P<0.1)			4	21
						片側(p<0.025) 両側(P<0.05)			2	23
Ｕ値の有意点			下側	上側		片側(P<0.005) 両側(P<0.01)			1	25
片側(P<0.05) 両側(P<0.1)			4	21
片側(p<0.025) 両側(P<0.05)			2	23
片側(P<0.005) 両側(P<0.01)			1	25
