# Supplementary material for: Loss of TRPV4 Function Suppresses Inflammatory Fibrosis Induced by Alkali-Burning Mouse Corneas
Source: PLoS One. 2016 Dec 28;11(12):e0167200. doi: 10.1371/journal.pone.0167200 (PMC5193391; doi:10.1371/journal.pone.0167200)
Supplement: S13 File — (XLS) [file pone.0167200.s014.xls]

## Sheet: Sheet1
MCP-1 WT	V4 KO																	マン・ホイットニの順位
1	0.088
0.428	0.245
0.686	0.262																		データ数	順位和	平均順位
0.257	0.206																	V4 KO	5	40	8
0.484	0.135																	V4 KO+TGF	5	15	3
0.571	0.1872
0.284552	0.0739168
																		検定の結果
																		Ｕ値			25
																		Ｕ'値			0
																		Ｚ値			2.61116
																		Ｐ値(両側確率)			0.00902344
																		同順位補正Ｚ値			2.61116
																		同順位補正Ｐ値(両側確率)			0.00902344
																		同順位の数			0
																		Ｚ(0.975)			1.95996
																		Ｕ値の有意点			下側	上側
																		片側(P<0.05) 両側(P<0.1)			4	21
																		片側(p<0.025) 両側(P<0.05)			2	23
																		片側(P<0.005) 両側(P<0.01)			1	25
MCP-1 WT	V4 KO
1	0.088
0.428	0.245
0.686	0.262
0.257	0.206
0.484	0.135
0.571	0.1872
0.284552	0.0739168
