# Supplementary material for: Loss of TRPV4 Function Suppresses Inflammatory Fibrosis Induced by Alkali-Burning Mouse Corneas
Source: PLoS One. 2016 Dec 28;11(12):e0167200. doi: 10.1371/journal.pone.0167200 (PMC5193391; doi:10.1371/journal.pone.0167200)
Supplement: S14 File — (XLS) [file pone.0167200.s015.xls]

## Sheet: Sheet1
WT	V4 KO					WT	V4 KO
1	1.064					1	1.064
1.073	1.694					1.073	1.694
1.469	1.8					1.469	1.8
0.588	0.518					0.588	0.518
1.028	0.802					1.028	0.802
1.0316	1.1756					1.0316	1.1756	0
0.31258	0.557468					0.31258	0.557468
