# Supplementary material for: Loss of TRPV4 Function Suppresses Inflammatory Fibrosis Induced by Alkali-Burning Mouse Corneas
Source: PLoS One. 2016 Dec 28;11(12):e0167200. doi: 10.1371/journal.pone.0167200 (PMC5193391; doi:10.1371/journal.pone.0167200)
Supplement: S15 File — (XLS) [file pone.0167200.s016.xls]

## Sheet: Sheet1
TGF WT	V4
1	0.471
0.763	1.095
1.815	1.306
0.637	0.708
0.738	0.645
0.9906	0.845
0.479678	0.344117
TGF WT	V4
1	0.471
0.763	1.095
1.815	1.306
0.637	0.708
0.738	0.645
0.9906	0.845
0.479678	0.344117
