# Supplementary material for: Loss of TRPV4 Function Suppresses Inflammatory Fibrosis Induced by Alkali-Burning Mouse Corneas
Source: PLoS One. 2016 Dec 28;11(12):e0167200. doi: 10.1371/journal.pone.0167200 (PMC5193391; doi:10.1371/journal.pone.0167200)
Supplement: S16 File — (XLS) [file pone.0167200.s017.xls]

## Sheet: Sheet1
VEGF WT	V4
1	0.935
0.853	0.785
1.434	0.945
0.722	0.811
0.981	0.731
0.998	0.8414
0.268137	0.0945875
VEGF WT	V4
1	0.935
0.853	0.785
1.434	0.945
0.722	0.811
0.981	0.731
0.998	0.8414
0.268137	0.0945875
