# Supplementary material for: Loss of TRPV4 Function Suppresses Inflammatory Fibrosis Induced by Alkali-Burning Mouse Corneas
Source: PLoS One. 2016 Dec 28;11(12):e0167200. doi: 10.1371/journal.pone.0167200 (PMC5193391; doi:10.1371/journal.pone.0167200)
Supplement: S17 File — (XLS) [file pone.0167200.s018.xls]

## Sheet: Sheet1
直径 WT5	WT10	WT20	KO5	KO10	KO20	WT20	KO20
2.93	3.12	2.17	3	2.83	3.27	2.17	3.27
2.63	2.8	2.76	3.17	2.73	3.07	2.76	3.07
3	2.93	2.1	3.12	3.12	2.9	2.1	2.9
2.83	2.59	2.24	3.07	3.12	2.95	2.24	2.95
2.9		2.49	3.21		3	2.49	3
2.93		2.59	3.07		2.93	2.59	2.93
2.87	2.86	2.39167	3.10667	2.95	3.02
0.129769	0.22286	0.261489	0.0760701	0.200499	0.136235
						独立した２群の母平均の差の検定と推定
							データ数	平均値	不偏分散	標準偏差	標準誤差
						WT20	6	2.39167	0.0683767	0.261489	0.106753
						KO20	6	3.02	0.01856	0.136235	0.0556177
						検定と推定の結果
						スチューデントのｔ検定(等分散を仮定したとき)
							平均値の差	自由度	ｔ値	Ｐ値(両側確率)	ｔ(0.975)
						WT20,KO20	-0.628333	10	-5.21992	0.000389917	2.22814
						母平均の差の区間推定(等分散を仮定したとき)
						信頼度		0.95
						下限値		-0.896539
						上限値		-0.360128
						ウェルチのｔ検定(等分散を仮定しないとき)
							平均値の差	自由度	ｔ値	Ｐ値(両側確率)	ｔ(0.975)
						WT20,KO20	-0.628333	7.52811	-5.21992	0.00080266	2.306
						母平均の差の区間推定(等分散を仮定しないとき)
						信頼度		0.95
						下限値		-0.905912
						上限値		-0.350755
