# Supplementary material for: Loss of TRPV4 Function Suppresses Inflammatory Fibrosis Induced by Alkali-Burning Mouse Corneas
Source: PLoS One. 2016 Dec 28;11(12):e0167200. doi: 10.1371/journal.pone.0167200 (PMC5193391; doi:10.1371/journal.pone.0167200)
Supplement: S18 File — (XLS) [file pone.0167200.s019.xls]

## Sheet: Sheet1
C５	C１０	C２０	HC５	HC１０	HC２０
2.97	2.87	2.2	3.3	2.93	2.97
3.23	3.1	2.73	3.33	2.67	2.97
3.27	2.83	2.76	3.17	3.2	3.06
3.2	2.77	2.63	3.3	3	3.06
3.1675	2.8925	2.58	3.275	2.95	3.015
0.134753	0.144309	0.259358	0.0714143	0.218937	0.0519615
C２０	HC２０
2.2	2.97
2.73	2.97
2.76	3.06
2.63	3.06
	データ数	順位和	平均順位
C２０	4	10	2.5
HC２０	4	26	6.5
検定の結果
Ｕ値			0
Ｕ'値			16
Ｚ値			-2.3094
Ｐ値(両側確率)			0.0209213
同順位補正Ｚ値			-2.33739
同順位補正Ｐ値(両側確率)			0.0194187
同順位の数			2
Ｚ(0.975)			1.95996
Ｕ値の有意点			下側	上側
片側(P<0.05) 両側(P<0.1)			1	15
片側(p<0.025) 両側(P<0.05)			0	16
片側(P<0.005) 両側(P<0.01)
